# Supplementary material for: Treatment Outcomes and Significance of Multimodal Treatment in Esophageal Squamous Cell Carcinoma with Synchronous Oligometastasis
Source: Cancers (Basel). 2025 Oct 23;17(21):3407. doi: 10.3390/cancers17213407 (PMC12609970; doi:10.3390/cancers17213407)
Supplement: Supplementary file 1 [file cancers-17-03407-s001.zip]

Archive with 1 entries (1 files):
- cancers-3913672-supplementary.pdf
